# Supplementary material for: Bottom-illuminated orbital shaker for microalgae cultivation
Source: HardwareX. 2020 Sep 16;8:e00143. doi: 10.1016/j.ohx.2020.e00143 (PMC7786639; doi:10.1016/j.ohx.2020.e00143)
Supplement: Supplementary file 1 [file mmc1.zip]

Archive with 2 entries (2 files):
- supplementary_secondSubmission.pdf
- supplementary_secondSubmission.tex
