# Supplementary material for: Bottom-illuminated orbital shaker for microalgae cultivation
Source: HardwareX. 2020 Sep 16;8:e00143. doi: 10.1016/j.ohx.2020.e00143 (PMC7786639; doi:10.1016/j.ohx.2020.e00143)
Supplement: Supplementary file 1 [file mmc1.zip › supplementary_secondSubmission.tex]

% GENERAL INFORMATION: HardwareX is an open access journal established to promote free and open source designing, building and customizing of scientific infrastructure (hardware). For more details on best practices for sharing open hardware see http://www.oshwa.org/sharing-best-practices/

\documentclass[11pt, letterpaper]{article}
\usepackage[utf8]{inputenc}
\usepackage[margin=1in]{geometry}
\usepackage{titlesec}
\usepackage{tabu}
\usepackage{enumitem}
\usepackage{amssymb}
\usepackage{textcomp,gensymb} % supports \degree sign
\usepackage{units} % allows diagonal fractions
\usepackage{hyphenat} % prevent hyphenations
\usepackage{array} % To prevent hyphenations in table
\usepackage{graphicx} % Support for images
\usepackage{overpic} % Overlay text over figures
\usepackage{bm, upgreek} % Allow upright Greek characters
\usepackage{chemformula} % Support chemical formulas
\usepackage{subcaption} % Supports subfigures and subtables
\newlist{selectlist}{itemize}{2}
\setlist[selectlist]{label=$\square$,leftmargin=*,noitemsep,topsep=0pt}
\usepackage[normalem]{ulem}
\usepackage{lscape} % Support landscape pages in otherwise portrait document
\usepackage{soul} % Package to allow highlighting text

\usepackage{hyperref}
\hypersetup{
    colorlinks=true,
    linkcolor=blue,
    filecolor=magenta,      
    urlcolor=cyan,
}

% Allow custom colors
\usepackage{xcolor}
\definecolor{matlabblue}{rgb}{0,0.447,0.741}
\definecolor{matlabgray}{rgb}{0.85,0.85,0.85}

% Support special symbols including \Flatsteel
\usepackage{marvosym}

% Supports danger sign
\usepackage{fourier}

% Ensure the floats do not cross the Float barrier
\usepackage{placeins}

\usepackage{cleveref} % Clever references support

% External document reference for supplementary data
\usepackage{xr}
\makeatletter
\newcommand*{\addFileDependency}[1]{% argument=file name and extension
  \typeout{(#1)}
  \@addtofilelist{#1}
  \IfFileExists{#1}{}{\typeout{No file #1.}}
}
\makeatother
 
\newcommand*{\myexternaldocument}[1]{%
    \externaldocument{#1}%
    \addFileDependency{#1.tex}%
    \addFileDependency{#1.aux}%
}
\myexternaldocument{main_secondSubmission}

\usepackage{float}

% Add bibliography

\usepackage[sorting=none,isbn=false,url=false,eprint=false,maxcitenames=12,maxbibnames=12,date=year]{biblatex}
    \addbibresource{citations/bibliography.bib}
    \DeclareFieldFormat*{title}{#1}
    \DeclareFieldFormat{pages}{#1}
    %\DeclareFieldFormat[article]{number}{(#1)}
    %\DeclareFieldFormat[article]{volume}{#1}

    \DefineBibliographyStrings{english}{%
      editor  = {(Ed.),},
      editors = {(Eds.),},
      translator = {},
      urlseen = {accessed},
      mathesis = {MSc Thesis}
    }
      
  
    \renewbibmacro{in:}{%
      \ifentrytype{article}{}{\printtext{\bibstring{in}\intitlepunct}}
      %\printtext{\bibstring{in}\intitlepunct}%
      \ifnameundef{bookauthor}
        {\ifnameundef{editor}
           {\printnames{translator}%
            \setunit{\addcomma\space}%
            \usebibmacro{translator+othersstrg}%
            \clearname{translator}}
           {\printnames{editor}%
            \setunit{\space}%
            \usebibmacro{editor+othersstrg}%
            \clearname{editor}}}
        {\ifnamesequal{author}{bookauthor}
           {}
           {\printnames{bookauthor}%
            \clearname{bookauthor}}}%
      \newunit\newblock
    }
    
    
%\usepackage{natbib}
%
\usepackage{xpatch}

% No dot before number of articles
\xpatchbibmacro{volume+number+eid}{%
  \setunit*{\adddot}%
}{%
}{}{}
% Number of articles in parentheses
\DeclareFieldFormat[article]{number}{\mkbibparens{#1}}
% End of bibliography

% Add a command to add the S before the figure/table names:
\newcommand{\beginsupplement}{%
        \setcounter{table}{0}
        \renewcommand{\thetable}{S\arabic{table}}%
        \setcounter{figure}{0}
        \renewcommand{\thefigure}{S\arabic{figure}}%
        \setcounter{section}{0}
        \renewcommand{\thesection}{S\arabic{section}}%
     }

\urlstyle{same}

% Create a macro for PAR
\newcommand{\PPFD}[1]{\ensuremath{#1\, \upmu\textrm{mol}\cdot\textrm{m}^{-2}\cdot\textrm{s}^{-1}}} 

% Create a macro for SS medium
\newcommand{\SSm}{\sfrac{1}{2}S\v{S}}

% Create a macro for species
\newcommand{\DDq}{\textit{D. quadricauda}}
\newcommand{\Cvul}{\textit{C. vulgaris}}

% Set up the section label formatting
\titleformat{\section}[block]{\hspace{1em}\bfseries}{\thesection.}{0.5em}{} 
\titleformat{\subsection}[block]{\hspace{1em}}{\thesubsection}{0.5em}{}


%%
%% Page headers and footers for biorXiv
%%
% \RequirePackage{fancyhdr} % Custom headers/footers
% \RequirePackage{lastpage} % Number of pages in the document
% \pagestyle{fancy}		  % Enables the custom headers/footers
% % Please give the surname of the lead author for the running footer
% %\leadauthor{Nedbal} 

% %\fancyhead[CO,CE]{---Draft---}
% \fancyfoot{}
% \fancyfoot[R]{\small Nedbal\hspace{2pt}\textit{et al.}\hspace{7pt}$\vert$\hspace{7pt}bio\textcolor{red}{R}$\chi$iv\hspace{7pt}$\vert$\hspace{7pt}\thepage\textendash\pageref{LastPage}}
% \fancyfoot[L]{Bottom-Illuminated Orbital Shaker for Microalgae Culture}

% \fancyhead{}
% \fancyhead[R]{\small\leftmark}

%%
%% End of page headers and footers for biorXiv
%%


\begin{document}
% Create the title block
\begin{flushleft}

% Remove all text in italics when filling out the template and replace with your manuscripts corresponding text in regular font.
% \textit{Text in italics are template instructions. Remove and replace all instructions with regular font text.}

\setlength{\parindent}{0pt}
\setlength{\parskip}{10pt}
% \textbf{\large HardwareX article template}

%Insert title
%Max. 20 words. A good title should contain the fewest possible words that adequately describe the content of a paper.
\textbf{Title:} Supplementary Materials to Bottom-Illuminated Orbital Shaker for Microalgae Cultivation

%Insert Authors
\textbf{Authors:} Jakub Nedbal, Lu Gao, Klaus Suhling
\end{flushleft}

% Call the code to renumber the references with S prefix
\beginsupplement

\section{Supplementary Information: Growth of Microalgae} \label{Ssec:SuppMeth}

This supplementary section discusses the application of the bottom-illuminated orbital shaker to microalgae cultivation. Two species, \textit{Chlorella vulgaris} (\#256, CCALA, T\v{r}ebo\v{n}, Czech Republic) and \textit{Desmodesmus quadricauda} (\#463, CCALA), were grown in different conditions from dilute suspensions up to saturation. Cell counting was done regularly to assess the increase in the cell density of the culture. The objectives were to demonstrate the successful and consistent growth of microalgae on the illuminated orbital shaker at different PPFDs, to test microalgae growth in different media, and to find optimal growth conditions for future experiments. Below, we describe the culture conditions, the cell density counting, the growth curves, and culture doubling periods. The associated protocols are listed in Supplementary \Cref{Stab:valid_prot}.


\subsection {Culture Conditions: Light and Growth Medium}

Different cultivation conditions were created by changing the LED controller setting and the growth media. Microalgae were grown with two different LED controller settings: The trickle current setting (\PPFD{26}) and the rotary switch position 6 setting (\PPFD{220}). Two types of growth media were tested: modified \SSm{} \cite{zachleder1982} and modified Bold's basal medium \cite{bold1949, bischoff1963} (BBM) (B5282, Merck, Gillingham, UK). \SSm{} was used because of the positive past experience with this medium, BBM was chosen as a widely available alternative. Modified \SSm{} medium was prepared similar to the recipe in \cite{zachleder1982}. The \SSm{} growth medium composition is in Supplementary \Cref{Stab:SSmedium} and its preparation is described in the protocol at \href{https://osf.io/wv5ts/}{osf.io/wv5ts} \cite{protSS}. The protocol differs from \cite{zachleder1982} by diluting the nutrients 12 times and by adding 0.83\,mM \ch{NaHCO3}, supplementing the atmospheric \ch{CO2} dissolved in the medium. The pH was adjusted to 7.5 with \ch{KOH}. BBM was prepared by diluting the $50\times$ stock solution in deionized water, adding the optional 10\,mM \ch{NaHCO3}, adjusting pH, and filter sterilizing. The pH of BBM without carbon was adjusted to 6.6 using \ch{KOH}. The pH of BBM with 10\,mM \ch{NaHCO3} was adjusted to 7.0 using \ch{H2SO4}\footnote{\DDq{} was not cultivated in BBM with \ch{NaHCO3} during these experiments, as large proportion of coenobia were malformed or had non-canonical cell number, when grown in this medium (data not shown).}. The cultures were grown in 100\,ml Erlenmeyer flasks (15409103, Fisher Scientific, Loughborough, UK). The flasks were first cleaned, capped with cotton wool plug and aluminium foil lid, and autoclaved according to the protocol at \href{https://osf.io/eynxp/}{osf.io/eynxp} \cite{protAuto}. The microalgae cultures were inoculated into the Erlenmeyer flasks in 20\,ml of sterile growth medium at the following cell densities: \Cvul{} at $1.0\cdot10^6\,\textrm{ml}^{-1}$ and \DDq{} at $2.0\cdot10^5\,\textrm{ml}^{-1}$. The details are in the protocol at \href{https://osf.io/pxq48/}{osf.io/pxq48} \cite{protCult}. The cultures were cultivated shaking at 100\,RPM at room temperature ($23-25$\,\textdegree C) with a diurnal cycle of 14\,hours of light, followed by 10\,hours of darkness.

We found that in the \SSm{} medium, but not BBM or BBM with \ch{NaHCO3}, cell deposits were forming on the glass Erlenmeyer flasks near the surface of the medium with both species\footnote{The cell accumulation on the flask walls was observed in plastic tissue culture flasks, too.}. Especially with \Cvul{} in \SSm{}, the deposits were composed of strongly adhering clumps of cells attached to the flask walls. Therefore, the cell cultures were resuspended for daily cell density counting by trituration with a 20\,ml syringe and a 21G needle, instead of vortexing on a shaker, as done normally.

\subsection{Cell Density Counting}\label{Ssec:counting}

Cell counting was performed using a Neubauer hemocytometer (AC1000, Hawksley, Lancing, UK) on an inverted phase contrast microscope (CK 2, Olympus) with a $10\times$ long-working distance objective (MVC-10X, Newport Spectra-Physics, Didcot, UK). This method is laborious, but simple to set up, robust, and less prone to artefacts, compared to the alternatives  \cite{moheimani2012}. It copes well with cell clumping, varying cell size, and counting individual cells in multicellular coenobia of \DDq{}.
The cell density was counted once a day, until the interval was increased to every two days, as the culture densities neared their saturation. The protocol on cell density counting is at \href{https://osf.io/u5paz/}{osf.io/u5paz} \cite{protCount}. In brief, Hemocytometer Sidekick phone app \cite{fuentes2018} was used to record the counts. In \Cvul{}, the counting was repeated in four segments of both counting chambers of the Neubauer hemocytometer. Due to the high cell density of \Cvul{} cultures, instead of counting the cells in the entire segment of the chamber, only a sub-section, typically containing $150-400$ cells, was used. The numbers of cells in these sub-sections were scaled to the full area of the segments to calculate the total cell density in the cell suspension. In \DDq{}, the counting was done in eight outer segments of both chambers. Counting was repeated three times, to get the numbers of coenobia with two, four, and eight cells, respectively. Malformed or hollow appearing coenobia were not counted. The results of the cell density counting were processed using a custom Matlab script to produce graphs and estimates of cell doubling times during the exponential growth phase. The raw cell density data, the analysis script, and the resulting graphs are available for download from GitHub at \href{https://rebrand.ly/t4zwgz1}{rebrand.ly/t4zwgz1}.

\iffalse{\subsection{Cell Growth Rate Results}
The growth media and the illumination light brightness influence the cell culture growth rate and saturated cell culture density. Three media, \SSm{} with 0.83\,mM \ch{NaHCO3}, BBM, and BBM with 10\,mM \ch{NaHCO3}, and two light settings of 26 and \PPFD{220} were used. The cell density time evolution data for \DDq{} and \Cvul{} are presented in \Cref{fig:growth}A and \Cref{fig:growth}B, respectively, in the main body of this article. The graphs show the repeats of cell density counts for each day and experimental condition in the form of univariate scatter clouds ($\times$,\,$\circ$,\,\rotatebox[origin=c]{90}{$\triangleleft$},\,\rotatebox[origin=c]{270}{$\triangleleft$}). The average values of cell density are plotted as horizontal lines (\Flatsteel). The linear regression of the quasi-linear part of the plot for each condition are marked by the dotted lines (\,$\dotsi$). The quasi-linear parts of the growth data were automatically identified by the Matlab script and linear regressions were calculated to obtain the doubling times for each species and growth condition during the exponential growth phase. The doubling times are listed in \Cref{tab:doubling} in the main body of the article. The data show that doubling times shorten, and thus the growth rates become faster, for both species with brighter light (higher PPFD). The doubling times for \Cvul{} were similar in all three media (\SSm{}, BBM, and BBM with \ch{NaHCO3}). \DDq{} grown in the \SSm{} medium had shorter doubling time and faster growth compared to when grown in the BBM medium. \DDq{} was not cultured in BBM with \ch{NaHCO3} during these experiments, as large proportion of coenobia were malformed or had non-canonical cell number, when grown in this medium (data not shown).

The increase of the cell density over time did not follow perfect exponential model (linear increase on the semi-logarithmic plot) in these cultures. This had two reasons. Towards the saturation of the culture density, the growth naturally slowed down due to less light reaching the optically dense culture and the gradual exhaustion of nutrients. The second phenomenon was the daily fluctuation away from the ideal exponential growth model. We speculate, the fluctuations were caused by a combination of hemocytometer loading errors and cell cycle oscillations in the synchronized cultures. After a period of stress\footnote{Growth to saturation, large step change in illumination light PPFD, more than 10-fold dilution with fresh medium}, the cultures did not exhibit steady exponential growth. Instead, the culture density increased considerably the first day after inoculation into fresh growth medium. This was followed by a day of subdued growth. These oscillations of faster and slower growth gradually evened out over the course of a week under stress-free conditions. Despite the cultures were conditioned for a week before the start of the experiments, the initial dilution to the initial inoculation density may have contributed to the observed daily fluctuations away from the ideal exponential growth model.

We found that the \SSm{} medium, but not BBM or BBM with \ch{NaHCO3}, cell deposits were forming on the glass Erlenmeyer flasks near the surface of the medium both for both species\footnote{The cell accumulation on the flask walls was observed in plastic tissue culture flasks, too.}. Especially with \Cvul{} in \SSm{}, the deposits were composed of strongly adhering clumps of cells attached to the flask walls. Therefore, the cell cultures were resuspended for daily cell density counting by trituration with a 20\,ml syringe and a 21G needle, instead of vortexing on a shaker, as done normally.}\fi

\section{Supplementary Information: Safety Instructions}\label{Ssec:haz}

The following list of safety precautions must only be used as a guidance to develop local safety rules for the operation of the bottom-illuminated orbital shaker.

\subsection{Instructions Related to Electrical Hazards}

\begin{itemize}
    \item[\danger] Regularly check the integrity of cables, plugs, and cases housing any electrical parts. Ensure they are intact and always protect them from damaging environment. Do not operate equipment with any signs of damage.
    \item[\danger] Let only trained and qualified people install or review the installation of the illuminated orbital shaker.
    \item[\danger] Ensure electrical sockets used for the illuminated orbital shaker are appropriately grounded. Consider connecting the illuminated orbital shaker to the mains electricity through a residual-current circuit breaker.
    \item[\danger] Do not install the illuminated orbital shaker in places where splashes of water or high humidity pose a risk. Do not install it outdoors, near sinks, steam generating devices, greenhouses, busy lab benches, and other locations with a risk of exposure to water or high humidity.
    \item[\danger] Do not install the illuminated orbital shaker in corrosive, volatile, dusty, explosive, combustible or flammable atmospheric conditions.
    \item[\danger] Install the illuminated orbital shaker only on sturdy non-slippery surfaces. Install it at waist height on a clutter-free worktop. A fall could result in electrical hazard, fire, spill of liquid or injury.
    \item[\danger] Keep all cables organized and tidy away from floor, edges of tables, sharp edges, and the orbital shaker platform. Use tape or cable clips to secure cables in safe locations to avoid trip hazard, damage to the cable insulation, and exposure to water or damaging chemicals.
    \item[\danger] Turn off the switch and unplug the illuminated orbital shaker from the socket before any maintenance, repair, repositioning or adjustment.
    \item[\danger] Do not touch the device with wet or sweaty hands. Do not insert any metallic objects into its voids.
    \item[\danger] Disconnect the device from electricity if anything unusual about it is discovered, such as becoming warm, hot or sounding unusual.
    \item[\danger] Disconnect the device from electricity if not used for a long period of time.
    
\end{itemize}

\subsection{Instructions Related to Operational Hazards}

\begin{itemize}
    \item[\danger] Develop specific instructions if your microalgae or growth media are hazardous. All instructions in this publication assume that the microalgae grown on the illuminated orbital shaker and the growth media are not hazardous to human health or the environment.
    \item[\danger] Prepare and handle growth media in a safe manner. Minimize volumes of chemicals handled, use appropriate personal protection equipment and precautions. Do not expose yourself, people around you or the environment to any chemicals.
    \item[\danger] Do not dispose of live microalgae into the chemical waste sink. Add bleach, Virkon, or other appropriate inhibiting agents for a sufficient amount of time before disposing of any microalgae cultures down the sink. Mix them sufficiently to ensure all microalgae, including those trapped on the walls of the flasks, get exposed to the agent.
    Work safely, wearing personal protection equipment when handling bleach or other cell-inhibiting agent. Handle the chemicals with care, do not breath the fumes or dust from powder-based substances.
    \item[\danger] Dispose of broken glass safely and clear up all spillages. Cleaning, autoclaving, handling and storing the Erlenmeyer flasks can result in their breaking and potentially spilling of their content. Broken glass is sharp and especially dangerous if contaminated. Ensure that spillage is safely contained and cleaned using appropriate equipment and the glass is disposed of in a safe manner. Wear protective gloves when handling shards of glass and make sure none is left behind, potentially injuring others in the future. Contaminated glass cannot be handled as standard glass waste. Make sure it is disposed of as a sharp contaminated biological/clinical waste.
    \item[\danger] Avoid spilling microalgae cultures onto the illuminated orbital shaker. Microalgae cultures are liquid. Combined with the shaking motion of the orbital shaker, the risk of a flask tipping over and spilling onto the electrical appliance is not insignificant. To minimize the risk, ensure the orbital shaker is on a stable, non-slippery support. Do not place the flasks near the edge of the platform. Keep the nonslippery mat on the surface of the shaking platform clean and free of dust, which could otherwise limit its adhesive properties. Keep the area around the illuminated orbital shaker tidy and free of items that could fall and tip over the flasks containing the liquid cultures. If spillage occurs, immediately disconnect the electrical power by pulling the plug from the socket before wiping the spillage and assessing the damage.
    \item[\danger] Dispose of all contaminated consumables in a safe manner, wipe down all potentially contaminated surfaces regularly with 70\,\% denatured ethanol. Handling chemicals and microalgae during the preparation of media, cell culture inoculation or cell counting contaminates various laboratory equipment, surfaces, and consumables like serological pipettes, pipette tips, cleaning tissue, cotton wool, aluminium foil, hemocytometer, and gloves. Use biological or clinical waste disposal routes for disposable items and wipe surfaces clean with 70\,\% denatured ethanol.
    \item[\danger] Avoid repetitive strain injury. Pipetting and logging cell counts on a tally counter are repetitive tasks that can result in an injury. Make sure you use ergonomic equipment and hand position. Take frequent breaks from repetitive activities.
    \item[\danger] Illuminated orbital shaker produces bright light. While it should not cause lasting damage to eyes, observe safety precautions. Do not come close with your eyes to the glowing surface, do not stare into the light and/or wear sunglasses or other protective eyewear.
    
    
\end{itemize}


\section{Supplementary Figures and Tables}

\FloatBarrier
\begin{landscape}
\begin{figure}
    \centering
    \includegraphics[width=1.39\textwidth, angle=0]{images/schematics.pdf}

    \caption{Electronic schematics of the LED controller. The LED controller uses a toggle switch (SW1) to alternate between trickle current, off-state and variable current modes. The variable current is controlled by rotary switch (SW2). Power (30\,VDC/1\,Amp) is supplied through a DC jack (J1). The LED illuminator is connected to a screw terminal (J3). The cooling fans are connected to screw terminals ($\textrm{J4}-\textrm{J7}$). Optional external control input is through screw terminal (J2), when jumper (JP1) is in position 2-3. This input (J2) allows a microcontroller to regulate the LED brightness. More details about the electronics circuit are at  \href{https://osf.io/bftxm/}{osf.io/bftxm} \cite{protIOS3}.}
    \label{Sfig:schematics}
\end{figure}
\end{landscape}

\begin{figure}
    \centering
    \begin{minipage}[t]{0.6\textwidth}\vspace{0pt}
    \begin{overpic}[width=\textwidth]{images/Air.pdf}
        \put(15,62){\includegraphics[width=.294\textwidth]{images/lightsensorAir.jpg}}
    \end{overpic}
    \end{minipage}\hfill
    \begin{minipage}[t]{0.37\textwidth}\vspace{6mm}
    \caption{Calibration graph of photosynthetic photon flux density (PPFD) in air in relation to eight different LED current settings. For each setting, the measurement was repeated in twelve different randomly selected positions on the illuminated platform. (inset) The light sensor was held vertically in close contact with the illuminated platform. The graph shows the twelve measurements ($\color{matlabblue}\circ$) for each LED current setting, their average values (\Flatsteel), and standard deviations ($\color{matlabgray}\blacksquare$, StdDev).}
    \label{Sfig:PPFD}
    \end{minipage}
\end{figure}
 
\begin{table}
  \tabulinesep=1ex
  %\begin{tabu} to \linewidth {|X[0.37,1]|X[1.2,1]|X|X[0.53,1]|}
  \begin{tabular}{|>{\raggedright}p{2.1cm}|>{\raggedright\arraybackslash}p{4.7cm}|>{\raggedright\arraybackslash}p{5.1cm}|>{\raggedright\arraybackslash}p{2.8cm}|}
  \hline
  \textbf{Designator} & \textbf{Protocol} & \textbf{Summary} & \textbf{Protocol URL} \\\hline

%Insert items here
  Protocol S1 & \nohyphens{Preparing \SSm{} Algal Inorganic Nutrient Medium} & \nohyphens{Growth medium recipe} & \href{https://osf.io/wv5ts/}{osf.io/wv5ts} \cite{protSS}\\\hline

  Protocol S2 & \nohyphens{Autoclaving Erlenmeyer Flasks for Sterile Microalgae Cultures} & \nohyphens{Cleaning and preparing flasks; autoclaving flasks} & \href{https://osf.io/eynxp/}{osf.io/eynxp} \cite{protAuto}\\\hline

  Protocol S3 & \nohyphens{Counting Microalgae Culture Density} & \nohyphens{Using hemocytometer to assess culture density} & \href{https://osf.io/u5paz/}{osf.io/u5paz} \cite{protCount}\\\hline

  Protocol S4 & \nohyphens{Culturing \Cvul{} and \DDq{}} & \nohyphens{Cell culture protocol} & \href{https://osf.io/pxq48/}{osf.io/pxq48} \cite{protCult} \\\hline

  %\end{tabu}
  \end{tabular}
  \caption{List of protocols with instructions on culturing microalgae. All protocols are released under CC BY 4.0 license. The URL links to the protocols in this table lead to their static snapshots, current at the publication time.} \label{Stab:valid_prot}
\end{table}


\begin{table}
  \centering
  \tabulinesep=1ex
  %\begin{tabu} to \linewidth {|X[0.37,1]|X[1.2,1]|X|X[0.53,1]|}
  \begin{tabular}{|c|c|c|c|}
  \hline
  $\begin{matrix} \mathbf{Switch}\\ \mathbf{Combination} \end{matrix}$ & $\begin{matrix} \mathbf{LED\ Current} \\ \mathbf{[mA]} \end{matrix}$  & $\begin{matrix} \mathbf{PPFD\ in\ Water} \\ [\bm{\upmu}\mathbf{mol}\cdot\mathbf{m}^{-2}\cdot\mathbf{s}^{-1}] \end{matrix}$ & $\begin{matrix} \mathbf{PPFD\ in\ Air} \\ [\bm{\upmu}\mathbf{mol}\cdot\mathbf{m}^{-2}\cdot\mathbf{s}^{-1}] \end{matrix}$  \\\hline

%Insert items here
  Trickle & 26 & $26\pm2$ & $26.1\pm1.1$  \\\hline

  6 & 241 & $220\pm17$ & $236\pm15$ \\\hline

  5 & 363 & $330\pm30$ & $340\pm20$ \\\hline

  4 & 492 & $440\pm30$ & $440\pm20$ \\\hline

  3 & 621 & $530\pm30$ & $540\pm30$ \\\hline

  2 & 745 & $620\pm40$ & $650\pm40$ \\\hline

  1 & 873 & $700\pm60$ & $750\pm30$ \\\hline

  $\bullet$ & 1000 & $800\pm40$ & $830\pm40$ \\\hline

%\end{tabu}
  \end{tabular}
  \caption{Calibration data for the LED illuminator. The LED controller can be set to eight different light output settings. A toggle switch chooses between the Trickle current and seven different Variable current settings, selected by the rotary switch. The LED current, PPFD in water-filled flask, and PPFD in air on the surface of the shaking platform are listed for each switch combination. The PPFD is expressed as the average and the standard deviation of measurements in twelve different randomly selected positions on the illuminated shaker platform.} \label{Stab:calibration}
\end{table}

\begin{landscape}


\begin{table}
    \centering
    \includegraphics[scale=0.842]{images/Laboratory_Parts.pdf}
    \caption{Laboratory parts for the illuminated orbital shaker. The only laboratory part required to build the system is an orbital shaker. A low cost orbital shaker is being used here.}
    \label{Stab:LabParts}
\end{table}

\begin{table}
    \centering
    \includegraphics[scale=0.842]{images/Electronics_Parts.pdf}
    \caption{Electronics parts for the illuminated orbital shaker. Some of the parts are quite common and likely to be found in electronics workshops without the need to purchase them. Some of the electronics parts are subject to minimum order requirement and thus higher quantity has to be purchased than will be required.}
    \label{Stab:ElParts}
\end{table}

\begin{table}
    \centering
    \includegraphics[scale=0.842]{images/Fixings.pdf}
    \caption{Fixings for the illuminated orbital shaker. Widely available metric fixings are required and may be available in machine workshops. In world regions using imperial threads, the substitute parts are described in the protocol at \href{https://osf.io/jy7gc/}{osf.io/jy7gc} \cite{protIOS2}.}
    \label{Stab:Fixings}
\end{table}

\begin{table}
    \centering
    \includegraphics[scale=0.842]{images/LED_Illuminator_Parts.pdf}
    \caption{LED illuminator parts for the illuminated orbital shaker.}
    \label{Stab:LEDParts}
\end{table}

\begin{table}
    \centering
    \includegraphics[scale=0.842]{images/Tools.pdf}
    \caption{Tools used in the build of the illuminated orbital shaker. Most of these tools should be widely available and therefore should not need to be purchased. The last section \textsf{\textbf{Cutting and Drilling Tools}} lists both hand tools and a laser cutter to cut out the shaker platform out of clear acrylic. Only one set of these tools is required - either the hand tools or the laser cutter.}
    \label{Stab:Tools}
\end{table}
\end{landscape}

\begin{table}
  \begin{subtable}{\textwidth}
  \centering
  \tabulinesep=0.5ex
  \begin{tabu} to \linewidth {|X[2.2,1]|X[0.5,1]|X|X[1.0,1]|}
  \hline
  \textbf{Component} & \textbf{Quantity} & \textbf{Final Molarity} & \textbf{Note} \\\hline

%Insert items here
  Deionized water (\ch{H2O}) & 500\,ml & N/A & Autoclaved \\\hline

  \parbox[t]{6cm}{1.83\,M \ch{KNO3} \\ Potassium nitrate stock} & $833\,\upmu$l & 3.0\,mM & \\\hline

  \parbox[t]{6cm}{174\,mM \ch{KH2PO4} \\ Monopotassium phosphate stock} & $417\,\upmu$l & $145\,\upmu$M & \\\hline

  \parbox[t]{6.7cm}{82.8\,mM \ch{MgSO4 * 7 H2O} \\ Magnesium sulphate heptahydrate stock} & $417\,\upmu$l & $69\,\upmu$M & \\\hline

  \parbox[t]{6cm}{500\,mM \ch{NaHCO3} \\ Sodium bicarbonate stock} & $833\,\upmu$l & $833\,\upmu$M & Do not autoclave\\\hline

  \parbox[t]{6cm}{10.9\,mM \ch{C10H12N2NaFeO8} \\ EDTA iron(III) sodium salt stock} & $417\,\upmu$l & $9.1\,\upmu$M & Do not autoclave\\\hline

  \parbox[t]{6cm}{79.3\,mM \ch{CaCl2} \\ Calcium chloride stock} & $417\,\upmu$l & $66\,\upmu$M & \\\hline

  Trace elements stock & $42\,\upmu$l & See table (b) & Do not autoclave\\\hline

  \parbox[t]{6cm}{2\,M \ch{KOH} \\ Potassium hydroxide solution} & $20\,\upmu$l & $80\,\upmu$M & Adjust pH to 7.5\\\hline

  \end{tabu}
  
  \caption{\SSm{} inorganic growth medium recipe}
  \vspace{0.5cm}

  \end{subtable}


  \begin{subtable}{\textwidth}
  \centering
  \tabulinesep=1ex
  \begin{tabu} to \linewidth {|X[5.4]|X|X[1.55]|}
  \hline
  \textbf{Component} & \textbf{Quantity [$\textrm{mg}\cdot\textrm{l}^{-1}$]} & \textbf{Stock Solution Molarity [mM]} \\\hline

%Insert items here
  Boric acid (\ch{H3BO3}) & 833 & 13.4 \\\hline

  Manganese chloride tetrahydrate (\ch{MnCl2 * 4 H2O}) & 3290 & 16.6 \\\hline

  Zinc sulfate heptahydrate (\ch{ZnSO4 * 7 H2O}) & 2680 & 9.31 \\\hline

  Ammonium molybdate tetrahydrate (\ch{(NH4)6Mo7O24 * 4 H2O}) & 171 & 0.138 \\\hline

  Ammonium metavanadate (\ch{NH4VO3}) & 14 & 0.120 \\\hline

  Cobalt sulfate heptahydrate (\ch{CoSO4 * 7 H2O}) & 617 & 2.19 \\\hline

  Copper sulfate pentahydrate (\ch{CuSO4 * 5 H2O}) & 945 & 3.78 \\\hline


  \end{tabu}
  
  \caption{Trace elements recipe for the \SSm{} inorganic growth medium}
  
  \end{subtable}


  \caption{Recipe for \SSm{} inorganic growth medium. The medium is prepared in deionized water from salts providing nutrients to the microalgae. The recipe is designed for growing microalgae suspensions up to the biomass dry weight of $0.5\,\textrm{g}\cdot\textrm{l}^{-1}$. (a) The table lists the constituents to prepare 500\,ml \SSm{} inorganic growth medium from stock solutions of salts. The final step involves adjusting pH to 7.5 by adding KOH. All solutions are initially filter sterilized by $0.2\,\upmu\textrm{m}$ syringe filters and aseptically added to the autoclaved deionized water in the listed order. (b) Recipe for preparing a stock solution of trace elements added to the \SSm{} inorganic growth medium in (a).} \label{Stab:SSmedium}
\end{table}

\FloatBarrier

\printbibliography

\end{document}
